# Supplementary material for: Antiviral Susceptibilities of Distinct Lineages of Influenza C and D Viruses
Source: Viruses. 2023 Jan 15;15(1):244. doi: 10.3390/v15010244 (PMC9861540; doi:10.3390/v15010244)
Supplement: Supplementary file 1 [file viruses-15-00244-s001.zip]

Archive with 1 entries (1 files):
- viruses-2143142-supplementary.pdf
